# Supplementary material for: Nutritional Intake Differences in Combinations of Carbohydrate-Rich Foods in Pirapó, Republic of Paraguay
Source: Nutrients. 2023 Mar 6;15(5):1299. doi: 10.3390/nu15051299 (PMC10004760; doi:10.3390/nu15051299)
Supplement: Supplementary file 1 [file nutrients-15-01299-s001.zip]

Archive with 1 entries (1 files):
- nutrients-2231391-supplementary.pdf
